# Supplementary material for: PEG-Dependent Tunable Degradation and Curcumin Release from Curcumin-Based Biomedical Polyurethanes
Source: Biomolecules. 2026 Apr 24;16(5):640. doi: 10.3390/biom16050640 (PMC13204639; doi:10.3390/biom16050640)
Supplement: Supplementary file 1 [file biomolecules-16-00640-s001.zip]

Archive with 1 entries (1 files):
- biomolecules-4264674-supplementary.pdf
